# Supplementary material for: Stimuli-Responsive Cationic Lyotropic Liquid Crystalline Nanoparticles: Formulation Process, Physicochemical and Morphological Evaluation
Source: Pharmaceutics. 2025 Sep 15;17(9):1199. doi: 10.3390/pharmaceutics17091199 (PMC12473691; doi:10.3390/pharmaceutics17091199)
Supplement: Supplementary file 1 [file pharmaceutics-17-01199-s001.zip]

Archive with 1 entries (1 files):
- pharmaceutics-3756737-supplementary.docx
